# Supplementary material for: Additional cytogenetic features determine outcome in patients allografted for TP53 mutant acute myeloid leukemia
Source: Cancer. 2022 May 25;128(15):2922–31. doi: 10.1002/cncr.34268 (PMC9545190; doi:10.1002/cncr.34268)
Supplement: Supplementary file 2 — Supporting information S2Table S1s [file CNCR-128-2922-s001.xlsx]

## Sheet: centres
Supplementary table 1	N
246 Rotterdam [Erasmus MC]	83
671 Lyon [H E Herriot]	47
786 Mainz [Johannes-Gutenberg]	40
565 Maastricht [Univ H]	24
237 Nijmegen [St Radboud]	22
614 Hamburg [Univ H]	22
203 Leiden [Univ H]	19
214 Barcelona [H Clinic]	19
941 Rouen [Becquerel]	19
297 Frankfurt am Main [Goethe-Univ]	18
119 Ascoli_Piceno [Osp Mazzoni]	17
813 Milano [S Raffaele]	16
142 Mannheim [Univ]	13
253 Nantes [Hotel Dieu]	12
266 Uppsala [Univ H]	12
282 Valencia [H Clinico]	12
225 Turku [University]	11
645 Marburg [Philipps Univ]	11
656 Prague [Ist Hematology]	11
744 Gent [Univ H]	11
387 Birmingham [Queen Elizabeth]	10
518 Berlin [HELIOS Kl]	10
785 Homburg [Univ Saarland]	10
190 Frankfurt (Oder) [Clin Internal Med]	9
277 Lille [H Claude Huriez]	9
295 Hannover [Medical Univ]	9
666 Villejuif [Gustave Roussy]	9
202 Basel [202]	8
207 Paris [St Louis]	8
634 Aarhus [Univ, Hematol]	8
646 Roeselare [AZ Delta]	8
224 London [UCL]	7
624 Toulouse [H Purpan]	7
134 Bonn [Uni]	6
235 Oslo [Rikshospitalet]	6
270 Grenoble [H A Michallon]	6
348 Aachen [RWTH]	6
524 Heidelberg [Medizinische Kl]	6
594 Linz [Elisabethinen H]	6
104 Chemnitz [Kl Chemnitz]	5
152 Augsburg [Zentral Kl]	5
259 Essen [Univ H]	5
267 Pessac [H Haut-Leveque]	5
819 Madrid [H G Marañón]	5
204 Ulm [Innere Med III]	4
212 Stockholm [Univ H]	4
311 Wiesbaden [Kl Diagnostik]	4
389 Leipzig [Univ, Haemat/Oncol]	4
506 Brugge [AZ Sint-Jan]	4
552 Goettingen [Univ Kl]	4
663 Valencia [H Univ La Fe]	4
775 Paris [St Antoine]	4
787 Regensburg [University]	4
808 Dresden [Universitaets Kl]	4
124 Bochum [Knappschafts Kr]	3
206 Copenhagen [Rigshospitalet]	3
218 London [Royal Marsden]	3
227 Vienna [Medizinische Univ]	3
264 Poitiers [H La Miletrie]	3
308 Graz [Medical Univ]	3
338 Halle [Univ Martin-Luther]	3
367 Luebeck [Schleswig-Holstein]	3
515 Helsinki [Univ Central H]	3
523 Nice [H de l`ARCHET I]	3
539 London [St George`s]	3
570 Santiago_De_Compostela [H Clin Univ]	3
788 Ancona [Umberto I]	3
807 Berlin [Charité Univ]	3
810 Freiburg [University]	3
146 Stuttgart [Diakonissen Kh]	2
209 Leuven [Univ H]	2
215 Brussels [Jules Bordet]	2
230 Marseille [Paoli Calmettes]	2
239 Utrecht [University]	2
250 Saint_Etienne [St Etienne]	2
255 Oxford [Radcliffe H]	2
261 Geneva [261]	2
273 Clermont-Ferrand [Jean Perrin]	2
283 Lund [Univ H]	2
284 Birmingham [Heartlands H]	2
361 La_Coruña [Juan Canalejo]	2
447 Schwerin [Helios Kl]	2
513 Munich [Kl Grosshadern]	2
534 Cologne [Univ, Medicine]	2
538 Wroclaw [Ctr Cell Transpl]	2
559 Granada [V de las Nieves]	2
580 Amman [King Hussein]	2
680 Muenster [University]	2
725 St._Petersburg [Pavlov Med Univ]	2
727 Salamanca [H Clinico]	2
740 Linköping [Univ H]	2
763 London [Kings College H]	2
141 Brescia [Civili, Adulti]	1
145 Stuttgart [Robert_Bosch_Kh]	1
153 Hamburg [AK St Georg]	1
160 Paris [H Necker]	1
233 Besancon [H Jean Minjoz]	1
236 Madrid [Princesa]	1
240 Bologna [S Orsola-Malpighi]	1
242 Santander [Valdecilla]	1
244 Glasgow [Royal Infirmary]	1
254 Leeds [St James]	1
256 Kiel [UKSH]	1
272 Tours [H Bretonneau]	1
281 Patras [Univ H]	1
287 Rome [S C-Forlanini]	1
339 Antwerp [AZ Stuivenberg]	1
345 Haifa [Rambam MCH]	1
390 Duesseldorf [H Heine U]	1
397 Riyadh [King Faisal]	1
428 Gliwice [Sklodowska]	1
502 Venezia [SS Giovani e Paolo]	1
537 Las_Palmas [H Dr. Negrin]	1
588 Amsterdam [VU Univ Med Ctr]	1
597 Brno [Univ H]	1
601 Manchester [Royal Infirmary]	1
623 Verona [Policlinico]	1
625 Nuernberg [Klinikum]	1
630 Brussels [Univ H]	1
650 Angers [CHRU]	1
660 Reggio_Emilia [S Maria Nuova]	1
672 Strasbourg [H Hautepierre]	1
717 Nottingham [City H]	1
769 Sevilla [Virgen del Rocio]	1
778 Sheffield [Royal Hallamshire]	1
780 Manchester [Christie]	1
794 Perugia [Monteluce]	1
809 Erlangen [University]	1
996 Antwerp_Edegem [UZA]	1
Total	780
